# Supplementary material for: Assessing the Learning Curve in Conduction System Pacing Implantation
Source: J Clin Med. 2025 Dec 8;14(24):8684. doi: 10.3390/jcm14248684 (PMC12734241; doi:10.3390/jcm14248684)
Supplement: Supplementary file 1 [file jcm-14-08684-s001.zip]

Archive with 1 entries (1 files):
- jcm-3995844-supplementary.pdf
